# Supplementary material for: Anti-Osteoarthritic Effects of Prunella Vulgaris and Gentiana Lutea In Vitro and In Vivo
Source: Antioxidants (Basel). 2022 Dec 26;12(1):47. doi: 10.3390/antiox12010047 (PMC9854930; doi:10.3390/antiox12010047)
Supplement: Supplementary file 1 [file antioxidants-12-00047-s001.zip]

Archive with 1 entries (1 files):
- antioxidants-2098862-supplementary.pdf
